# Supplementary material for: Bevacizumab and anlotinib combination therapy acts via HIF-1α suppression to exert synergistic anti-angiogenic and anti-tumor effects in non-small cell lung cancer
Source: Front Immunol. 2025 Sep 17;16:1613368. doi: 10.3389/fimmu.2025.1613368 (PMC12484198; doi:10.3389/fimmu.2025.1613368)
Supplement: Supplementary file 1 [file DataSheet1.zip]

Archive with 8 entries (8 files):
- MovieS1  Control-D4.mp4
- MovieS2  Bevacizumab-D4.mp4
- MovieS3  Anlotinib-D4.mp4
- MovieS4  Anlotinib+Bevacizumab-D4.mp4
- MovieS5  Control-D4.mp4
- MovieS6  Bevacizumab-D4.mp4
- MovieS7  Anlotinib-D4.mp4
- MovieS8  Anlotinib+Bevacizumab-D4.mp4
